# Supplementary material for: Hospitalization Trends Due to Chronic Liver Diseases: Vicious Circle of Co-Morbidities and Hospitalization Length
Source: Clin Pract. 2026 Mar 6;16(3):57. doi: 10.3390/clinpract16030057 (PMC13025581; doi:10.3390/clinpract16030057)
Supplement: Supplementary file 1 [file clinpract-16-00057-s001.zip]

Archive with 1 entries (1 files):
- clinpract-4151716-supplementary.pdf
